# Supplementary material for: Three-dimensional geometric morphometric sex determination of the whole and modeled fragmentary human pubic bone
Source: PLoS One. 2022 Apr 6;17(4):e0265754. doi: 10.1371/journal.pone.0265754 (PMC8985971; doi:10.1371/journal.pone.0265754)
Supplement: S1 Table — This table lists each modeled fragmentary combination and which landmarks were included in each combination [42]. (CSV) [file pone.0265754.s001.csv]

	0	1	2	3	4	5	6	7	8	9	10	11	12	13	14	15	16	17	18	19	20	21
frag_1	Gender	x1	y1	z1	x2	y2	z2	x3	y3	z3
frag_2	Gender	x1	y1	z1	x2	y2	z2	x4	y4	z4
frag_3	Gender	x1	y1	z1	x2	y2	z2	x5	y5	z5
frag_4	Gender	x1	y1	z1	x2	y2	z2	x6	y6	z6
frag_5	Gender	x1	y1	z1	x2	y2	z2	x7	y7	z7
frag_6	Gender	x1	y1	z1	x2	y2	z2	x8	y8	z8
frag_7	Gender	x1	y1	z1	x3	y3	z3	x4	y4	z4
frag_8	Gender	x1	y1	z1	x3	y3	z3	x5	y5	z5
frag_9	Gender	x1	y1	z1	x3	y3	z3	x6	y6	z6
frag_10	Gender	x1	y1	z1	x3	y3	z3	x7	y7	z7
frag_11	Gender	x1	y1	z1	x3	y3	z3	x8	y8	z8
frag_12	Gender	x1	y1	z1	x4	y4	z4	x5	y5	z5
frag_13	Gender	x1	y1	z1	x4	y4	z4	x6	y6	z6
frag_14	Gender	x1	y1	z1	x4	y4	z4	x7	y7	z7
frag_15	Gender	x1	y1	z1	x4	y4	z4	x8	y8	z8
frag_16	Gender	x1	y1	z1	x5	y5	z5	x6	y6	z6
frag_17	Gender	x1	y1	z1	x5	y5	z5	x7	y7	z7
frag_18	Gender	x1	y1	z1	x5	y5	z5	x8	y8	z8
frag_19	Gender	x1	y1	z1	x6	y6	z6	x7	y7	z7
frag_20	Gender	x1	y1	z1	x6	y6	z6	x8	y8	z8
frag_21	Gender	x1	y1	z1	x7	y7	z7	x8	y8	z8
frag_22	Gender	x2	y2	z2	x3	y3	z3	x4	y4	z4
frag_23	Gender	x2	y2	z2	x3	y3	z3	x5	y5	z5
frag_24	Gender	x2	y2	z2	x3	y3	z3	x6	y6	z6
frag_25	Gender	x2	y2	z2	x3	y3	z3	x7	y7	z7
frag_26	Gender	x2	y2	z2	x3	y3	z3	x8	y8	z8
frag_27	Gender	x2	y2	z2	x4	y4	z4	x5	y5	z5
frag_28	Gender	x2	y2	z2	x4	y4	z4	x6	y6	z6
frag_29	Gender	x2	y2	z2	x4	y4	z4	x7	y7	z7
frag_30	Gender	x2	y2	z2	x4	y4	z4	x8	y8	z8
frag_31	Gender	x2	y2	z2	x5	y5	z5	x6	y6	z6
frag_32	Gender	x2	y2	z2	x5	y5	z5	x7	y7	z7
frag_33	Gender	x2	y2	z2	x5	y5	z5	x8	y8	z8
frag_34	Gender	x2	y2	z2	x6	y6	z6	x7	y7	z7
frag_35	Gender	x2	y2	z2	x6	y6	z6	x8	y8	z8
frag_36	Gender	x2	y2	z2	x7	y7	z7	x8	y8	z8
frag_37	Gender	x3	y3	z3	x4	y4	z4	x5	y5	z5
frag_38	Gender	x3	y3	z3	x4	y4	z4	x6	y6	z6
frag_39	Gender	x3	y3	z3	x4	y4	z4	x7	y7	z7
frag_40	Gender	x3	y3	z3	x4	y4	z4	x8	y8	z8
frag_41	Gender	x3	y3	z3	x5	y5	z5	x6	y6	z6
frag_42	Gender	x3	y3	z3	x5	y5	z5	x7	y7	z7
frag_43	Gender	x3	y3	z3	x5	y5	z5	x8	y8	z8
frag_44	Gender	x3	y3	z3	x6	y6	z6	x7	y7	z7
frag_45	Gender	x3	y3	z3	x6	y6	z6	x8	y8	z8
frag_46	Gender	x3	y3	z3	x7	y7	z7	x8	y8	z8
frag_47	Gender	x4	y4	z4	x5	y5	z5	x6	y6	z6
frag_48	Gender	x4	y4	z4	x5	y5	z5	x7	y7	z7
frag_49	Gender	x4	y4	z4	x5	y5	z5	x8	y8	z8
frag_50	Gender	x4	y4	z4	x6	y6	z6	x7	y7	z7
frag_51	Gender	x4	y4	z4	x6	y6	z6	x8	y8	z8
frag_52	Gender	x4	y4	z4	x7	y7	z7	x8	y8	z8
frag_53	Gender	x5	y5	z5	x6	y6	z6	x7	y7	z7
frag_54	Gender	x5	y5	z5	x6	y6	z6	x8	y8	z8
frag_55	Gender	x5	y5	z5	x7	y7	z7	x8	y8	z8
frag_56	Gender	x6	y6	z6	x7	y7	z7	x8	y8	z8
frag_57	Gender	x1	y1	z1	x2	y2	z2	x3	y3	z3	x4	y4	z4
frag_58	Gender	x1	y1	z1	x2	y2	z2	x3	y3	z3	x5	y5	z5
frag_59	Gender	x1	y1	z1	x2	y2	z2	x3	y3	z3	x6	y6	z6
frag_60	Gender	x1	y1	z1	x2	y2	z2	x3	y3	z3	x7	y7	z7
frag_61	Gender	x1	y1	z1	x2	y2	z2	x3	y3	z3	x8	y8	z8
frag_62	Gender	x1	y1	z1	x2	y2	z2	x4	y4	z4	x5	y5	z5
frag_63	Gender	x1	y1	z1	x2	y2	z2	x4	y4	z4	x6	y6	z6
frag_64	Gender	x1	y1	z1	x2	y2	z2	x4	y4	z4	x7	y7	z7
frag_65	Gender	x1	y1	z1	x2	y2	z2	x4	y4	z4	x8	y8	z8
frag_66	Gender	x1	y1	z1	x2	y2	z2	x5	y5	z5	x6	y6	z6
frag_67	Gender	x1	y1	z1	x2	y2	z2	x5	y5	z5	x7	y7	z7
frag_68	Gender	x1	y1	z1	x2	y2	z2	x5	y5	z5	x8	y8	z8
frag_69	Gender	x1	y1	z1	x2	y2	z2	x6	y6	z6	x7	y7	z7
frag_70	Gender	x1	y1	z1	x2	y2	z2	x6	y6	z6	x8	y8	z8
frag_71	Gender	x1	y1	z1	x2	y2	z2	x7	y7	z7	x8	y8	z8
frag_72	Gender	x1	y1	z1	x3	y3	z3	x4	y4	z4	x5	y5	z5
frag_73	Gender	x1	y1	z1	x3	y3	z3	x4	y4	z4	x6	y6	z6
frag_74	Gender	x1	y1	z1	x3	y3	z3	x4	y4	z4	x7	y7	z7
frag_75	Gender	x1	y1	z1	x3	y3	z3	x4	y4	z4	x8	y8	z8
frag_76	Gender	x1	y1	z1	x3	y3	z3	x5	y5	z5	x6	y6	z6
frag_77	Gender	x1	y1	z1	x3	y3	z3	x5	y5	z5	x7	y7	z7
frag_78	Gender	x1	y1	z1	x3	y3	z3	x5	y5	z5	x8	y8	z8
frag_79	Gender	x1	y1	z1	x3	y3	z3	x6	y6	z6	x7	y7	z7
frag_80	Gender	x1	y1	z1	x3	y3	z3	x6	y6	z6	x8	y8	z8
frag_81	Gender	x1	y1	z1	x3	y3	z3	x7	y7	z7	x8	y8	z8
frag_82	Gender	x1	y1	z1	x4	y4	z4	x5	y5	z5	x6	y6	z6
frag_83	Gender	x1	y1	z1	x4	y4	z4	x5	y5	z5	x7	y7	z7
frag_84	Gender	x1	y1	z1	x4	y4	z4	x5	y5	z5	x8	y8	z8
frag_85	Gender	x1	y1	z1	x4	y4	z4	x6	y6	z6	x7	y7	z7
frag_86	Gender	x1	y1	z1	x4	y4	z4	x6	y6	z6	x8	y8	z8
frag_87	Gender	x1	y1	z1	x4	y4	z4	x7	y7	z7	x8	y8	z8
frag_88	Gender	x1	y1	z1	x5	y5	z5	x6	y6	z6	x7	y7	z7
frag_89	Gender	x1	y1	z1	x5	y5	z5	x6	y6	z6	x8	y8	z8
frag_90	Gender	x1	y1	z1	x5	y5	z5	x7	y7	z7	x8	y8	z8
frag_91	Gender	x1	y1	z1	x6	y6	z6	x7	y7	z7	x8	y8	z8
frag_92	Gender	x2	y2	z2	x3	y3	z3	x4	y4	z4	x5	y5	z5
frag_93	Gender	x2	y2	z2	x3	y3	z3	x4	y4	z4	x6	y6	z6
frag_94	Gender	x2	y2	z2	x3	y3	z3	x4	y4	z4	x7	y7	z7
frag_95	Gender	x2	y2	z2	x3	y3	z3	x4	y4	z4	x8	y8	z8
frag_96	Gender	x2	y2	z2	x3	y3	z3	x5	y5	z5	x6	y6	z6
frag_97	Gender	x2	y2	z2	x3	y3	z3	x5	y5	z5	x7	y7	z7
frag_98	Gender	x2	y2	z2	x3	y3	z3	x5	y5	z5	x8	y8	z8
frag_99	Gender	x2	y2	z2	x3	y3	z3	x6	y6	z6	x7	y7	z7
frag_100	Gender	x2	y2	z2	x3	y3	z3	x6	y6	z6	x8	y8	z8
frag_101	Gender	x2	y2	z2	x3	y3	z3	x7	y7	z7	x8	y8	z8
frag_102	Gender	x2	y2	z2	x4	y4	z4	x5	y5	z5	x6	y6	z6
frag_103	Gender	x2	y2	z2	x4	y4	z4	x5	y5	z5	x7	y7	z7
frag_104	Gender	x2	y2	z2	x4	y4	z4	x5	y5	z5	x8	y8	z8
frag_105	Gender	x2	y2	z2	x4	y4	z4	x6	y6	z6	x7	y7	z7
frag_106	Gender	x2	y2	z2	x4	y4	z4	x6	y6	z6	x8	y8	z8
frag_107	Gender	x2	y2	z2	x4	y4	z4	x7	y7	z7	x8	y8	z8
frag_108	Gender	x2	y2	z2	x5	y5	z5	x6	y6	z6	x7	y7	z7
frag_109	Gender	x2	y2	z2	x5	y5	z5	x6	y6	z6	x8	y8	z8
frag_110	Gender	x2	y2	z2	x5	y5	z5	x7	y7	z7	x8	y8	z8
frag_111	Gender	x2	y2	z2	x6	y6	z6	x7	y7	z7	x8	y8	z8
frag_112	Gender	x3	y3	z3	x4	y4	z4	x5	y5	z5	x6	y6	z6
frag_113	Gender	x3	y3	z3	x4	y4	z4	x5	y5	z5	x7	y7	z7
frag_114	Gender	x3	y3	z3	x4	y4	z4	x5	y5	z5	x8	y8	z8
frag_115	Gender	x3	y3	z3	x4	y4	z4	x6	y6	z6	x7	y7	z7
frag_116	Gender	x3	y3	z3	x4	y4	z4	x6	y6	z6	x8	y8	z8
frag_117	Gender	x3	y3	z3	x4	y4	z4	x7	y7	z7	x8	y8	z8
frag_118	Gender	x3	y3	z3	x5	y5	z5	x6	y6	z6	x7	y7	z7
frag_119	Gender	x3	y3	z3	x5	y5	z5	x6	y6	z6	x8	y8	z8
frag_120	Gender	x3	y3	z3	x5	y5	z5	x7	y7	z7	x8	y8	z8
frag_121	Gender	x3	y3	z3	x6	y6	z6	x7	y7	z7	x8	y8	z8
frag_122	Gender	x4	y4	z4	x5	y5	z5	x6	y6	z6	x7	y7	z7
frag_123	Gender	x4	y4	z4	x5	y5	z5	x6	y6	z6	x8	y8	z8
frag_124	Gender	x4	y4	z4	x5	y5	z5	x7	y7	z7	x8	y8	z8
frag_125	Gender	x4	y4	z4	x6	y6	z6	x7	y7	z7	x8	y8	z8
frag_126	Gender	x5	y5	z5	x6	y6	z6	x7	y7	z7	x8	y8	z8
frag_127	Gender	x1	y1	z1	x2	y2	z2	x3	y3	z3	x4	y4	z4	x5	y5	z5
frag_128	Gender	x1	y1	z1	x2	y2	z2	x3	y3	z3	x4	y4	z4	x6	y6	z6
frag_129	Gender	x1	y1	z1	x2	y2	z2	x3	y3	z3	x4	y4	z4	x7	y7	z7
frag_130	Gender	x1	y1	z1	x2	y2	z2	x3	y3	z3	x4	y4	z4	x8	y8	z8
frag_131	Gender	x1	y1	z1	x2	y2	z2	x3	y3	z3	x5	y5	z5	x6	y6	z6
frag_132	Gender	x1	y1	z1	x2	y2	z2	x3	y3	z3	x5	y5	z5	x7	y7	z7
frag_133	Gender	x1	y1	z1	x2	y2	z2	x3	y3	z3	x5	y5	z5	x8	y8	z8
frag_134	Gender	x1	y1	z1	x2	y2	z2	x3	y3	z3	x6	y6	z6	x7	y7	z7
frag_135	Gender	x1	y1	z1	x2	y2	z2	x3	y3	z3	x6	y6	z6	x8	y8	z8
frag_136	Gender	x1	y1	z1	x2	y2	z2	x3	y3	z3	x7	y7	z7	x8	y8	z8
frag_137	Gender	x1	y1	z1	x2	y2	z2	x4	y4	z4	x5	y5	z5	x6	y6	z6
frag_138	Gender	x1	y1	z1	x2	y2	z2	x4	y4	z4	x5	y5	z5	x7	y7	z7
frag_139	Gender	x1	y1	z1	x2	y2	z2	x4	y4	z4	x5	y5	z5	x8	y8	z8
frag_140	Gender	x1	y1	z1	x2	y2	z2	x4	y4	z4	x6	y6	z6	x7	y7	z7
frag_141	Gender	x1	y1	z1	x2	y2	z2	x4	y4	z4	x6	y6	z6	x8	y8	z8
frag_142	Gender	x1	y1	z1	x2	y2	z2	x4	y4	z4	x7	y7	z7	x8	y8	z8
frag_143	Gender	x1	y1	z1	x2	y2	z2	x5	y5	z5	x6	y6	z6	x7	y7	z7
frag_144	Gender	x1	y1	z1	x2	y2	z2	x5	y5	z5	x6	y6	z6	x8	y8	z8
frag_145	Gender	x1	y1	z1	x2	y2	z2	x5	y5	z5	x7	y7	z7	x8	y8	z8
frag_146	Gender	x1	y1	z1	x2	y2	z2	x6	y6	z6	x7	y7	z7	x8	y8	z8
frag_147	Gender	x1	y1	z1	x3	y3	z3	x4	y4	z4	x5	y5	z5	x6	y6	z6
frag_148	Gender	x1	y1	z1	x3	y3	z3	x4	y4	z4	x5	y5	z5	x7	y7	z7
frag_149	Gender	x1	y1	z1	x3	y3	z3	x4	y4	z4	x5	y5	z5	x8	y8	z8
frag_150	Gender	x1	y1	z1	x3	y3	z3	x4	y4	z4	x6	y6	z6	x7	y7	z7
frag_151	Gender	x1	y1	z1	x3	y3	z3	x4	y4	z4	x6	y6	z6	x8	y8	z8
frag_152	Gender	x1	y1	z1	x3	y3	z3	x4	y4	z4	x7	y7	z7	x8	y8	z8
frag_153	Gender	x1	y1	z1	x3	y3	z3	x5	y5	z5	x6	y6	z6	x7	y7	z7
frag_154	Gender	x1	y1	z1	x3	y3	z3	x5	y5	z5	x6	y6	z6	x8	y8	z8
frag_155	Gender	x1	y1	z1	x3	y3	z3	x5	y5	z5	x7	y7	z7	x8	y8	z8
frag_156	Gender	x1	y1	z1	x3	y3	z3	x6	y6	z6	x7	y7	z7	x8	y8	z8
frag_157	Gender	x1	y1	z1	x4	y4	z4	x5	y5	z5	x6	y6	z6	x7	y7	z7
frag_158	Gender	x1	y1	z1	x4	y4	z4	x5	y5	z5	x6	y6	z6	x8	y8	z8
frag_159	Gender	x1	y1	z1	x4	y4	z4	x5	y5	z5	x7	y7	z7	x8	y8	z8
frag_160	Gender	x1	y1	z1	x4	y4	z4	x6	y6	z6	x7	y7	z7	x8	y8	z8
frag_161	Gender	x1	y1	z1	x5	y5	z5	x6	y6	z6	x7	y7	z7	x8	y8	z8
frag_162	Gender	x2	y2	z2	x3	y3	z3	x4	y4	z4	x5	y5	z5	x6	y6	z6
frag_163	Gender	x2	y2	z2	x3	y3	z3	x4	y4	z4	x5	y5	z5	x7	y7	z7
frag_164	Gender	x2	y2	z2	x3	y3	z3	x4	y4	z4	x5	y5	z5	x8	y8	z8
frag_165	Gender	x2	y2	z2	x3	y3	z3	x4	y4	z4	x6	y6	z6	x7	y7	z7
frag_166	Gender	x2	y2	z2	x3	y3	z3	x4	y4	z4	x6	y6	z6	x8	y8	z8
frag_167	Gender	x2	y2	z2	x3	y3	z3	x4	y4	z4	x7	y7	z7	x8	y8	z8
frag_168	Gender	x2	y2	z2	x3	y3	z3	x5	y5	z5	x6	y6	z6	x7	y7	z7
frag_169	Gender	x2	y2	z2	x3	y3	z3	x5	y5	z5	x6	y6	z6	x8	y8	z8
frag_170	Gender	x2	y2	z2	x3	y3	z3	x5	y5	z5	x7	y7	z7	x8	y8	z8
frag_171	Gender	x2	y2	z2	x3	y3	z3	x6	y6	z6	x7	y7	z7	x8	y8	z8
frag_172	Gender	x2	y2	z2	x4	y4	z4	x5	y5	z5	x6	y6	z6	x7	y7	z7
frag_173	Gender	x2	y2	z2	x4	y4	z4	x5	y5	z5	x6	y6	z6	x8	y8	z8
frag_174	Gender	x2	y2	z2	x4	y4	z4	x5	y5	z5	x7	y7	z7	x8	y8	z8
frag_175	Gender	x2	y2	z2	x4	y4	z4	x6	y6	z6	x7	y7	z7	x8	y8	z8
frag_176	Gender	x2	y2	z2	x5	y5	z5	x6	y6	z6	x7	y7	z7	x8	y8	z8
frag_177	Gender	x3	y3	z3	x4	y4	z4	x5	y5	z5	x6	y6	z6	x7	y7	z7
frag_178	Gender	x3	y3	z3	x4	y4	z4	x5	y5	z5	x6	y6	z6	x8	y8	z8
frag_179	Gender	x3	y3	z3	x4	y4	z4	x5	y5	z5	x7	y7	z7	x8	y8	z8
frag_180	Gender	x3	y3	z3	x4	y4	z4	x6	y6	z6	x7	y7	z7	x8	y8	z8
frag_181	Gender	x3	y3	z3	x5	y5	z5	x6	y6	z6	x7	y7	z7	x8	y8	z8
frag_182	Gender	x4	y4	z4	x5	y5	z5	x6	y6	z6	x7	y7	z7	x8	y8	z8
frag_183	Gender	x1	y1	z1	x2	y2	z2	x3	y3	z3	x4	y4	z4	x5	y5	z5	x6	y6	z6
frag_184	Gender	x1	y1	z1	x2	y2	z2	x3	y3	z3	x4	y4	z4	x5	y5	z5	x7	y7	z7
frag_185	Gender	x1	y1	z1	x2	y2	z2	x3	y3	z3	x4	y4	z4	x5	y5	z5	x8	y8	z8
frag_186	Gender	x1	y1	z1	x2	y2	z2	x3	y3	z3	x4	y4	z4	x6	y6	z6	x7	y7	z7
frag_187	Gender	x1	y1	z1	x2	y2	z2	x3	y3	z3	x4	y4	z4	x6	y6	z6	x8	y8	z8
frag_188	Gender	x1	y1	z1	x2	y2	z2	x3	y3	z3	x4	y4	z4	x7	y7	z7	x8	y8	z8
frag_189	Gender	x1	y1	z1	x2	y2	z2	x3	y3	z3	x5	y5	z5	x6	y6	z6	x7	y7	z7
frag_190	Gender	x1	y1	z1	x2	y2	z2	x3	y3	z3	x5	y5	z5	x6	y6	z6	x8	y8	z8
frag_191	Gender	x1	y1	z1	x2	y2	z2	x3	y3	z3	x5	y5	z5	x7	y7	z7	x8	y8	z8
frag_192	Gender	x1	y1	z1	x2	y2	z2	x3	y3	z3	x6	y6	z6	x7	y7	z7	x8	y8	z8
frag_193	Gender	x1	y1	z1	x2	y2	z2	x4	y4	z4	x5	y5	z5	x6	y6	z6	x7	y7	z7
frag_194	Gender	x1	y1	z1	x2	y2	z2	x4	y4	z4	x5	y5	z5	x6	y6	z6	x8	y8	z8
frag_195	Gender	x1	y1	z1	x2	y2	z2	x4	y4	z4	x5	y5	z5	x7	y7	z7	x8	y8	z8
frag_196	Gender	x1	y1	z1	x2	y2	z2	x4	y4	z4	x6	y6	z6	x7	y7	z7	x8	y8	z8
frag_197	Gender	x1	y1	z1	x2	y2	z2	x5	y5	z5	x6	y6	z6	x7	y7	z7	x8	y8	z8
frag_198	Gender	x1	y1	z1	x3	y3	z3	x4	y4	z4	x5	y5	z5	x6	y6	z6	x7	y7	z7
frag_199	Gender	x1	y1	z1	x3	y3	z3	x4	y4	z4	x5	y5	z5	x6	y6	z6	x8	y8	z8
frag_200	Gender	x1	y1	z1	x3	y3	z3	x4	y4	z4	x5	y5	z5	x7	y7	z7	x8	y8	z8
frag_201	Gender	x1	y1	z1	x3	y3	z3	x4	y4	z4	x6	y6	z6	x7	y7	z7	x8	y8	z8
frag_202	Gender	x1	y1	z1	x3	y3	z3	x5	y5	z5	x6	y6	z6	x7	y7	z7	x8	y8	z8
frag_203	Gender	x1	y1	z1	x4	y4	z4	x5	y5	z5	x6	y6	z6	x7	y7	z7	x8	y8	z8
frag_204	Gender	x2	y2	z2	x3	y3	z3	x4	y4	z4	x5	y5	z5	x6	y6	z6	x7	y7	z7
frag_205	Gender	x2	y2	z2	x3	y3	z3	x4	y4	z4	x5	y5	z5	x6	y6	z6	x8	y8	z8
frag_206	Gender	x2	y2	z2	x3	y3	z3	x4	y4	z4	x5	y5	z5	x7	y7	z7	x8	y8	z8
frag_207	Gender	x2	y2	z2	x3	y3	z3	x4	y4	z4	x6	y6	z6	x7	y7	z7	x8	y8	z8
frag_208	Gender	x2	y2	z2	x3	y3	z3	x5	y5	z5	x6	y6	z6	x7	y7	z7	x8	y8	z8
frag_209	Gender	x2	y2	z2	x4	y4	z4	x5	y5	z5	x6	y6	z6	x7	y7	z7	x8	y8	z8
frag_210	Gender	x3	y3	z3	x4	y4	z4	x5	y5	z5	x6	y6	z6	x7	y7	z7	x8	y8	z8
frag_211	Gender	x1	y1	z1	x2	y2	z2	x3	y3	z3	x4	y4	z4	x5	y5	z5	x6	y6	z6	x7	y7	z7
frag_212	Gender	x1	y1	z1	x2	y2	z2	x3	y3	z3	x4	y4	z4	x5	y5	z5	x6	y6	z6	x8	y8	z8
frag_213	Gender	x1	y1	z1	x2	y2	z2	x3	y3	z3	x4	y4	z4	x5	y5	z5	x7	y7	z7	x8	y8	z8
frag_214	Gender	x1	y1	z1	x2	y2	z2	x3	y3	z3	x4	y4	z4	x6	y6	z6	x7	y7	z7	x8	y8	z8
frag_215	Gender	x1	y1	z1	x2	y2	z2	x3	y3	z3	x5	y5	z5	x6	y6	z6	x7	y7	z7	x8	y8	z8
frag_216	Gender	x1	y1	z1	x2	y2	z2	x4	y4	z4	x5	y5	z5	x6	y6	z6	x7	y7	z7	x8	y8	z8
frag_217	Gender	x1	y1	z1	x3	y3	z3	x4	y4	z4	x5	y5	z5	x6	y6	z6	x7	y7	z7	x8	y8	z8
frag_218	Gender	x2	y2	z2	x3	y3	z3	x4	y4	z4	x5	y5	z5	x6	y6	z6	x7	y7	z7	x8	y8	z8
