# Supplementary material for: Three-dimensional geometric morphometric sex determination of the whole and modeled fragmentary human pubic bone
Source: PLoS One. 2022 Apr 6;17(4):e0265754. doi: 10.1371/journal.pone.0265754 (PMC8985971; doi:10.1371/journal.pone.0265754)
Supplement: S2 Table — This table lists each modeled fragmentary combination and its discriminant function testing accuracy result [42]. (CSV) [file pone.0265754.s002.csv]

Fragment Number	Test Score
frag_3	0.7927927927927928
frag_5	0.8198198198198198
frag_16	0.8198198198198198
frag_6	0.8378378378378378
frag_19	0.8378378378378378
frag_27	0.8378378378378378
frag_31	0.8378378378378378
frag_34	0.8378378378378378
frag_12	0.8468468468468469
frag_30	0.8468468468468469
frag_2	0.8558558558558559
frag_4	0.8558558558558559
frag_29	0.8558558558558559
frag_32	0.8558558558558559
frag_36	0.8558558558558559
frag_65	0.8558558558558559
frag_15	0.8648648648648649
frag_17	0.8648648648648649
frag_33	0.8648648648648649
frag_35	0.8648648648648649
frag_49	0.8648648648648649
frag_62	0.8648648648648649
frag_66	0.8648648648648649
frag_69	0.8648648648648649
frag_70	0.8648648648648649
frag_85	0.8648648648648649
frag_42	0.8738738738738738
frag_64	0.8738738738738738
frag_83	0.8738738738738738
frag_108	0.8738738738738738
frag_109	0.8738738738738738
frag_124	0.8738738738738738
frag_126	0.8738738738738738
frag_8	0.8828828828828829
frag_10	0.8828828828828829
frag_14	0.8828828828828829
frag_28	0.8828828828828829
frag_47	0.8828828828828829
frag_48	0.8828828828828829
frag_55	0.8828828828828829
frag_88	0.8828828828828829
frag_105	0.8828828828828829
frag_13	0.8918918918918919
frag_39	0.8918918918918919
frag_43	0.8918918918918919
frag_50	0.8918918918918919
frag_53	0.8918918918918919
frag_54	0.8918918918918919
frag_84	0.8918918918918919
frag_104	0.8918918918918919
frag_107	0.8918918918918919
frag_113	0.8918918918918919
frag_127	0.8918918918918919
frag_143	0.8918918918918919
frag_18	0.9009009009009009
frag_21	0.9009009009009009
frag_23	0.9009009009009009
frag_37	0.9009009009009009
frag_57	0.9009009009009009
frag_60	0.9009009009009009
frag_63	0.9009009009009009
frag_67	0.9009009009009009
frag_68	0.9009009009009009
frag_82	0.9009009009009009
frag_102	0.9009009009009009
frag_110	0.9009009009009009
frag_161	0.9009009009009009
frag_176	0.9009009009009009
frag_1	0.9099099099099099
frag_20	0.9099099099099099
frag_25	0.9099099099099099
frag_26	0.9099099099099099
frag_41	0.9099099099099099
frag_52	0.9099099099099099
frag_56	0.9099099099099099
frag_58	0.9099099099099099
frag_71	0.9099099099099099
frag_76	0.9099099099099099
frag_90	0.9099099099099099
frag_91	0.9099099099099099
frag_114	0.9099099099099099
frag_129	0.9099099099099099
frag_138	0.9099099099099099
frag_145	0.9099099099099099
frag_146	0.9099099099099099
frag_151	0.9099099099099099
frag_157	0.9099099099099099
frag_159	0.9099099099099099
frag_72	0.918918918918919
frag_74	0.918918918918919
frag_77	0.918918918918919
frag_79	0.918918918918919
frag_87	0.918918918918919
frag_89	0.918918918918919
frag_92	0.918918918918919
frag_98	0.918918918918919
frag_103	0.918918918918919
frag_111	0.918918918918919
frag_119	0.918918918918919
frag_122	0.918918918918919
frag_133	0.918918918918919
frag_137	0.918918918918919
frag_142	0.918918918918919
frag_144	0.918918918918919
frag_147	0.918918918918919
frag_163	0.918918918918919
frag_164	0.918918918918919
frag_172	0.918918918918919
frag_182	0.918918918918919
frag_7	0.9279279279279279
frag_9	0.9279279279279279
frag_22	0.9279279279279279
frag_51	0.9279279279279279
frag_59	0.9279279279279279
frag_61	0.9279279279279279
frag_73	0.9279279279279279
frag_94	0.9279279279279279
frag_95	0.9279279279279279
frag_96	0.9279279279279279
frag_97	0.9279279279279279
frag_112	0.9279279279279279
frag_118	0.9279279279279279
frag_120	0.9279279279279279
frag_130	0.9279279279279279
frag_131	0.9279279279279279
frag_140	0.9279279279279279
frag_154	0.9279279279279279
frag_174	0.9279279279279279
frag_178	0.9279279279279279
frag_24	0.9369369369369369
frag_38	0.9369369369369369
frag_46	0.9369369369369369
frag_78	0.9369369369369369
frag_81	0.9369369369369369
frag_101	0.9369369369369369
frag_123	0.9369369369369369
frag_125	0.9369369369369369
frag_149	0.9369369369369369
frag_150	0.9369369369369369
frag_160	0.9369369369369369
frag_168	0.9369369369369369
frag_181	0.9369369369369369
frag_11	0.9459459459459459
frag_44	0.9459459459459459
frag_45	0.9459459459459459
frag_75	0.9459459459459459
frag_80	0.9459459459459459
frag_86	0.9459459459459459
frag_99	0.9459459459459459
frag_100	0.9459459459459459
frag_117	0.9459459459459459
frag_148	0.9459459459459459
frag_153	0.9459459459459459
frag_156	0.9459459459459459
frag_158	0.9459459459459459
frag_162	0.9459459459459459
frag_169	0.9459459459459459
frag_171	0.9459459459459459
frag_177	0.9459459459459459
frag_93	0.954954954954955
frag_134	0.954954954954955
frag_135	0.954954954954955
frag_136	0.954954954954955
frag_141	0.954954954954955
frag_152	0.954954954954955
frag_165	0.954954954954955
frag_166	0.954954954954955
frag_175	0.954954954954955
frag_179	0.954954954954955
frag_180	0.954954954954955
frag_183	0.954954954954955
frag_184	0.954954954954955
frag_185	0.954954954954955
frag_186	0.954954954954955
frag_187	0.954954954954955
frag_188	0.954954954954955
frag_189	0.954954954954955
frag_190	0.954954954954955
frag_191	0.954954954954955
frag_192	0.954954954954955
frag_193	0.954954954954955
frag_194	0.954954954954955
frag_195	0.954954954954955
frag_196	0.954954954954955
frag_197	0.954954954954955
frag_198	0.954954954954955
frag_199	0.954954954954955
frag_200	0.954954954954955
frag_201	0.954954954954955
frag_202	0.954954954954955
frag_203	0.954954954954955
frag_204	0.954954954954955
frag_205	0.954954954954955
frag_206	0.954954954954955
frag_207	0.954954954954955
frag_208	0.954954954954955
frag_209	0.954954954954955
frag_210	0.954954954954955
frag_211	0.954954954954955
frag_212	0.954954954954955
frag_213	0.954954954954955
frag_214	0.954954954954955
frag_215	0.954954954954955
frag_216	0.954954954954955
frag_217	0.954954954954955
frag_218	0.954954954954955
frag_40	0.963963963963964
frag_116	0.963963963963964
frag_121	0.963963963963964
frag_128	0.963963963963964
frag_139	0.963963963963964
frag_155	0.963963963963964
frag_167	0.963963963963964
frag_170	0.963963963963964
frag_173	0.963963963963964
frag_106	0.972972972972973
frag_115	0.972972972972973
frag_132	0.972972972972973
